# Supplementary material for: Protocol for a randomized controlled trial of mindfulness-based stress reduction to improve attentional control in older adults (HealthyAgers trial)
Source: BMC Geriatr. 2022 Aug 13;22:666. doi: 10.1186/s12877-022-03334-7 (PMC9375078; doi:10.1186/s12877-022-03334-7)
Supplement: Supplementary file 1 — Additional file 1. [file 12877_2022_3334_MOESM1_ESM.zip]

Archive with 2 entries (2 files):
- HealthyAgers_SupplementalInformation_04_27R1_22.docx
- Supplemental_Table 1_v2R1.docx
